# Supplementary material for: Soil Fungal Pathogens in Pinus pinaster Mature Reforestation: Silvicultural Treatments Effects
Source: Pathogens. 2024 Jul 30;13(8):637. doi: 10.3390/pathogens13080637 (PMC11356966; doi:10.3390/pathogens13080637)
Supplement: Supplementary file 1 [file pathogens-13-00637-s001.zip]

Archive with 1 entries (1 files):
- pathogens-3039505-supplementary.pdf
